# Supplementary material for: Impact of Sensor Data Characterization with Directional Nature of Fault and Statistical Feature Combination for Defect Detection on Roll-to-Roll Printed Electronics
Source: Sensors (Basel). 2021 Dec 18;21(24):8454. doi: 10.3390/s21248454 (PMC8706900; doi:10.3390/s21248454)
Supplement: Supplementary file 1 [file sensors-21-08454-s001.zip]

Archive with 1 entries (1 files):
- sensors-1494786-supplementary.pdf
